# Supplementary material for: Electrochemical Detection of Aβ42 and Aβ40 at Attomolar Scale via Optimised Antibody Loading on Pyr-NHS-Functionalised 3D Graphene Foam Electrodes
Source: Biosensors (Basel). 2025 Dec 10;15(12):806. doi: 10.3390/bios15120806 (PMC12731046; doi:10.3390/bios15120806)
Supplement: Supplementary file 1 [file biosensors-15-00806-s001.zip]

Archive with 1 entries (1 files):
- biosensors-3980797-supplementary.pdf
